# Supplementary material for: Ependymal cell lineage reprogramming as a potential therapeutic intervention for hydrocephalus
Source: EMBO Mol Med. 2024 Oct 28;16(11):2725–48. doi: 10.1038/s44321-024-00156-5 (PMC11555118; doi:10.1038/s44321-024-00156-5)
Supplement: Supplementary file 3 — Movie EV1 [file 44321_2024_156_MOESM3_ESM.zip › Movie EV1/readme.txt]

Movie EV1

Video-microscopy recording of cultured postnatal astroglia upon infection with a GFP lentivirus.


Brightfield video recording of postnatal astroglia upon transduction with a GFP lentiviral expression vector. 
Note the absence of ciliated cells (the video was captured at a rate of 80 frames per second and played back at a rate of 40 frames per second).
