# Supplementary material for: Ependymal cell lineage reprogramming as a potential therapeutic intervention for hydrocephalus
Source: EMBO Mol Med. 2024 Oct 28;16(11):2725–48. doi: 10.1038/s44321-024-00156-5 (PMC11555118; doi:10.1038/s44321-024-00156-5)
Supplement: Supplementary file 5 — Movie EV3 [file 44321_2024_156_MOESM5_ESM.zip › Movie EV3/readme.txt]

Movie EV3

Video-microscopy recording of cultured postnatal astroglia upon infection with an McIdas lentivirus. 


Brightfield video recording of postnatal astroglia upon transduction with an McIdas lentiviral expression vector. Note the presence of multiciliated cells with functional beating cilia (the video was captured at a rate of 80 frames per second and played back at a rate of 40 frames per second).
