# Supplementary material for: Ependymal cell lineage reprogramming as a potential therapeutic intervention for hydrocephalus
Source: EMBO Mol Med. 2024 Oct 28;16(11):2725–48. doi: 10.1038/s44321-024-00156-5 (PMC11555118; doi:10.1038/s44321-024-00156-5)
Supplement: Supplementary file 6 — Movie EV4 [file 44321_2024_156_MOESM6_ESM.zip › Movie EV4/readme.txt]

Movie EV4

Video-microscopy recording of cilia-generated fluid flow in cultured postnatal astroglia upon infection with an McIdas lentivirus. 


Red fluorescent microbeads were added to postnatal astroglia, and their movement was recorded. Note that microbeads display a forward motion, indicative of the generation of fluid flow (the video was captured and played back at a rate of 40 frames per second).
