# Supplementary material for: Ependymal cell lineage reprogramming as a potential therapeutic intervention for hydrocephalus
Source: EMBO Mol Med. 2024 Oct 28;16(11):2725–48. doi: 10.1038/s44321-024-00156-5 (PMC11555118; doi:10.1038/s44321-024-00156-5)
Supplement: Supplementary file 7 — Movie EV5 [file 44321_2024_156_MOESM7_ESM.zip]

Archive with 3 entries (2 files):
- Movie EV5/
- Movie EV5/Movie EV5.avi
- Movie EV5/readme.txt
