# Supplementary material for: Ependymal cell lineage reprogramming as a potential therapeutic intervention for hydrocephalus
Source: EMBO Mol Med. 2024 Oct 28;16(11):2725–48. doi: 10.1038/s44321-024-00156-5 (PMC11555118; doi:10.1038/s44321-024-00156-5)
Supplement: Supplementary file 7 — Movie EV5 [file 44321_2024_156_MOESM7_ESM.zip › Movie EV5/readme.txt]

Movie EV5

Video-microscopy recording of the lateral wall of GemC1-knockout mouse brain upon overexpression of GFP.

 
Brightfield video recording of the lateral wall of GemC1-knockout mice upon overexpression of a GFP plasmid vector. Note that the lateral wall is devoid of ependymal cells (the video was captured and played back at a rate of 80 frames per second).        
