# Supplementary material for: Ependymal cell lineage reprogramming as a potential therapeutic intervention for hydrocephalus
Source: EMBO Mol Med. 2024 Oct 28;16(11):2725–48. doi: 10.1038/s44321-024-00156-5 (PMC11555118; doi:10.1038/s44321-024-00156-5)
Supplement: Supplementary file 8 — Movie EV6 [file 44321_2024_156_MOESM8_ESM.zip › Movie EV6/readme.txt]

Movie EV6

Video-microscopy recording of the lateral wall of GemC1-knockout mouse brain upon overexpression of McIdas. 


Brightfield video recording of the lateral wall of GemC1-knockout mice upon overexpression of an McIdas expressing plasmid vector. Note the presence of multiciliated cells with functional beating cilia (the video was captured and played back at a rate of 80 frames per second).        
