# Supplementary material for: Ependymal cell lineage reprogramming as a potential therapeutic intervention for hydrocephalus
Source: EMBO Mol Med. 2024 Oct 28;16(11):2725–48. doi: 10.1038/s44321-024-00156-5 (PMC11555118; doi:10.1038/s44321-024-00156-5)
Supplement: Supplementary file 9 — Source data Fig. 1 [file 44321_2024_156_MOESM9_ESM.zip]

Archive with 8 entries (5 files):
- Figure 1/
- Figure 1/Figure 1 Numerical Data.xlsx
- Figure 1/Image Data 1B/
- Figure 1/Image Data 1B/1B GFP Overexpression.tif
- Figure 1/Image Data 1B/1B McIdas Overexpression.tif
- Figure 1/Image Data 1E/
- Figure 1/Image Data 1E/1E GFP overexpression.tif
- Figure 1/Image Data 1E/1E McIdas overexpression.tif
