# Supplementary material for: Ependymal cell lineage reprogramming as a potential therapeutic intervention for hydrocephalus
Source: EMBO Mol Med. 2024 Oct 28;16(11):2725–48. doi: 10.1038/s44321-024-00156-5 (PMC11555118; doi:10.1038/s44321-024-00156-5)
Supplement: Supplementary file 9 — Source data Fig. 1 [file 44321_2024_156_MOESM9_ESM.zip › Figure 1/Figure 1 Numerical Data.xlsx]

## Sheet: Figure 1C
	GFP overexpression	McIdas overexpression			GFP overexpression	McIdas overexpression			GFP overexpression	McIdas overexpression
n=1	% GFP+P73+/GFP+ cells	% GFP+P73+/GFP+ cells		n=2	% GFP+P73+/GFP+ cells	% GFP+P73+/GFP+ cells		n=3	% GFP+P73+/GFP+ cells	% GFP+P73+/GFP+ cells
	0.2	0.428571			0	0.4			0	0
	0.153846	0			0	1			0	0.333333
	0.266667	0.125			0	1			0	0.25
	0.166667	0.181818			0	1			0	0
	0	0.333333			0	0.666667			0.5	0.333333
	0.5	1			0	0.75			0	0.333333
	0	0.5			0	0.625			0	0.4
	0.181818	0.5			0	0.571429			0	0
	0	0.6			0	0.375			0	0
	0	0.6			0.142857	0.166667			0	1
	0	0			0	0			0	0.333333
	0	0.5			0.2	0			0	1
	0	0.666667			0	0			0	0.333333
	0	0.2			0	0			0	0.5
	0	0.166667			0	1			0	0.5
	0.625	0.444444			0	0.666667			0	0
	0	0			0	0.333333			0	0
	0	0.5			0	0			0	0.666667
		0.25			0	0.444444			0	0.363636
		0.444444			0	0			0	0.666667
		0.25			0	0			0	0
		0.142857			0	0			0	0
		0.363636			0	0			0	1
		0.666667			0	0.2			0	0.5
		0.384615				0.222222			0	0
		0.125				0.25			0	1
		0.222222				0.5			0	1
		0.4				0.333333			0	0.25
		0.25				0.5			0	0.75
						0.2			0	0.5
						0			0	0.333333
						0.25			0	0
						0.5			0	0.5
						0.4				0.5
						0.714286

## Sheet: Figure 1D
	GFP overexpression	McIdas overexpression			GFP overexpression	McIdas overexpression			GFP overexpression	McIdas overexpression
n=1	% GFP+S100b+/GFP+ cells	% GFP+S100b+/GFP+ cells		n=2	% GFP+S100b+/GFP+ cells	% GFP+S100b+/GFP+ cells		n=3	% GFP+S100b+/GFP+ cells	% GFP+S100b+/GFP+ cells
	0.2	0.285714			0	0			0	0
	0.0769231	0			0	0			0	0.333333
	0.333333	0.5			0	0			0.25	0
	0.333333	0.272727			0	0			0	0
	0	0.333333			0	0			0.25	0
	0	0			0	0.125			0	0.666667
	0	0			0.333333	0.25			0	0.2
	0.0909091	0.5			0	0.142857			0	0
	0	0.4			0	0.125			0	0
	0.2	0.6			0.142857	0.333333			0	1
	0	0			0	0.0714286			0	0.333333
	0.125	1			0	0			0	0
	0	0.833333			0	0			0	0.333333
	1	0.2			0	0			0	0
	0	0.166667			0	0.666667			0	0.25
	0.5	0.333333			0	0.333333			0	0
	0	0			0	0			0	0
	0	0.5			0	0			0	0.666667
		0.625			0	0.333333			0.2	0.181818
		0.555556			0	0.5			0	0.166667
		0.166667			0	0			0	0
		0.285714			0	0			0	0
		0.272727			0.25	0.333333			0	0
		0.166667			0.166667	0			0	0
		0.384615				0.222222			0	0.4
		0.125				0.25			0.2	0
		0.111111				0.25			0	0
		0				0.166667			0	0
		0.25				0			0	0.5
						0.2			0	0
						0			0	0
						0			0	0
						0.5			0	0
						0.2				0.5
						0.142857

## Sheet: Figure 1F
	GFP overexpression	McIdas overexpression			GFP overexpression	McIdas overexpression			GFP overexpression	McIdas overexpression
n=1	% GFP+Foxj1+/GFP+ cells	% GFP+Foxj1+/GFP+ cells		n=2	% GFP+Foxj1+/GFP+ cells	% GFP+Foxj1+/GFP+ cells		n=3	% GFP+Foxj1+/GFP+ cells	% GFP+Foxj1+/GFP+ cells
	0	0.5			0.333333	0			0	1
	0	0			0	0.25			0	1
	0	0.5			0	0			0	0.75
	0	1			0	0			0	1
	0	1			0	1			0	1
	0	1			0	0			0	1
	0	0.4			0	0.6			0	1
	0	1			0	0			0	1
	0	0.25			0	0			0	1
	0	0.333333			0	0			0	0
	0	0.2			0	0			0	0
	0	0.2			0	0			0	0
	0	0			0	1			0	0
	0	0			0	0.333333			0	1
	0	0			0	0.5			0	1
	0	0			0	0.666667			0	1
	0	0			0	0.5				1
	0.333333	0			0	0				0
	0	0			0	1				0
	0	0			0	0.5				1
	0	1			0	0.333333				1
	0	0.5			0	0.6				1
	0	1			0	0.666667				0
	0.25	1			0	0				0
	0	1			0	0.5				1
	0	1			0	0				0
	0	1			0	1				1
	0				0	0				1
	0				0	0.333333				1
	0				0	0				1
	0					0				1
	0					0
	0
	0
	0
	0
	0
	0
	0

## Sheet: Figure 1G
	GFP overexpression	McIdas overexpression			GFP overexpression	McIdas overexpression			GFP overexpression	McIdas overexpression
n=1	% GFP+PCNT+Foxj1+/GFP+ cells	% GFP+PCNT+Foxj1+/GFP+ cells		n=2	% GFP+PCNT+Foxj1+/GFP+ cells	% GFP+PCNT+Foxj1+/GFP+ cells		n=3	% GFP+PCNT+Foxj1+/GFP+ cells	% GFP+PCNT+Foxj1+/GFP+ cells
	0	0.5			0	0			0	0.5
	0	0			0	0			0	0.25
	0	0.5			0	0			0	0.25
	0	1			0	0			0	0
	0	0.5			0	0			0	0
	0	1			0	0			0	1
	0	0.2			0	0			0	0.333333
	0	1			0	0			0	0
	0	0.25			0	0			0	0.5
	0	0			0	0			0	0
	0	0.2			0	0			0	0
	0	0.2			0	0			0	0
	0	0			0	0			0	0
	0	0			0	0			0	0
	0	0			0	0			0	0
	0	0			0	0.333333			0	0
	0	0			0	0.5				0
	0	0			0	0				0
	0	0			0	1				0
	0	0			0	0.25				0
	0	1			0	0.333333				0
	0	0.5			0	0.6				0
	0	1			0	0.666667				0
	0	1			0	0				0
	0	1			0	0.25				1
	0	1			0	0				0
	0	1			0	1				1
	0				0	0				1
	0				0	0				1
	0				0	0				1
	0					0				1
	0					0
	0
	0
	0
	0
	0
	0
	0
