# Supplementary material for: Ependymal cell lineage reprogramming as a potential therapeutic intervention for hydrocephalus
Source: EMBO Mol Med. 2024 Oct 28;16(11):2725–48. doi: 10.1038/s44321-024-00156-5 (PMC11555118; doi:10.1038/s44321-024-00156-5)
Supplement: Supplementary file 10 — Source data Fig. 2 [file 44321_2024_156_MOESM10_ESM.zip]

Archive with 5 entries (3 files):
- Figure 2/
- Figure 2/Figure 2 Numerical Data.xlsx
- Figure 2/Image Data 2A/
- Figure 2/Image Data 2A/2A GFP overexpression.tif
- Figure 2/Image Data 2A/2A McIdas overexpression.tif
