# Supplementary material for: Ependymal cell lineage reprogramming as a potential therapeutic intervention for hydrocephalus
Source: EMBO Mol Med. 2024 Oct 28;16(11):2725–48. doi: 10.1038/s44321-024-00156-5 (PMC11555118; doi:10.1038/s44321-024-00156-5)
Supplement: Supplementary file 10 — Source data Fig. 2 [file 44321_2024_156_MOESM10_ESM.zip › Figure 2/Figure 2 Numerical Data.xlsx]

## Sheet: Figure 2B
	GFP overexpression	McIdas overexpression			GFP overexpression	McIdas overexpression
n=1	% GFP+GFAP+/GFP+ cells	% GFP+GFAP+/GFP+ cells		n=2	% GFP+GFAP+/GFP+ cells	% GFP+GFAP+/GFP+ cells
	0	0			85.7143	0
	60	0			100	0
	50	0			100	100
	50	50			66.6667	100
	100	0			100	0
	100	100			100	100
	40	0			100	100
	100	0			50	100
	50	100			100	100
	25	0			100	0
	0	0			0	100
	66.6667	100			100	0
	33.3333	0			100	100
	50	100			50	100
	50	0			100	0
	100	100			100	100
	50	33.3333			0	0
	33.3333	0			100	100
	50	0			100	0
	66.6667	0			50	50
	75	0			100	0
	0	0			100	100
	50	0			75	100
	0	0			100	100
	66.6667	0			100	0
	100	0			100	100
	50	100			66.6667	100
	0	50			100	0
	0	100			100	0
	50	0			100	0
	75	0			100	100
	50	0			100	100
	50	0			100	100
	50	0			100
	66.6667	0			100
	75	0			100
	100	0			100
	60				100
	100				100
	0				100
	100				100
	0				100
	100				100
	50				100
	80				100
	100				100
	66.6667				66.6667
	0				50
	60				0
	50				100
	50				75
	50				66.6667
	66.6667				60
	66.6667				33.3333
	33.3333				75
	50				100
					33.3333
					100
					100
					100
					57.1429
					33.3333
					60
					50
					0
					100
					66.6667
					0
					33.3333
					50
					100
					100
					50
					50
					0
					100
					55.5556
					66.6667
					100
					50
					0
					66.6667
					100
					0
					100
					33.3333
					0
					80
					100
					80
					57.1429
					33.3333
					100
					60
					66.6667
					66.6667

## Sheet: Figure 2C
	GFP overexpression	McIdas overexpression			GFP overexpression	McIdas overexpression
n=1	% GFP+ACT+/GFP+ cells	% GFP+ACT+/GFP+ cells		n=2	% GFP+ACT+/GFP+ cells	% GFP+ACT+/GFP+ cells
	0	100			0	100
	0	0			0	100
	0	0			0	0
	0	0			0	0
	0	0			0	0
	0	0			0	0
	0	0			0	0
	0	0			0	0
	0	0			0	0
	0	0			0	0
	0	33.3333			0	0
	0	0			0	0
	0	0			0	0
	0	0			0	0
	0	0			0	0
	0	0			0	0
	0	0			0	0
	0	0			0	0
	0	0			0	100
	0	100			0	0
	0	100			0	0
	0	0			0	0
	0	100			0	0
	0	0			0	0
	0	0			0	0
	0	100			0	0
	0	0			0	0
	0	0			0	100
	0	0			0	0
	0	0			0	50
	0	100			0	0
	0	0			0	0
	0	0			0	0
	0	0			0
	0	100			0
	0	100			0
	0	0			0
	0				0
	0				0
	0				0
	0				0
	0				0
	0				0
	0				0
	0				0
	0				0
	0				0
	0				0
	0				0
	0				0
	0
	0
	0
	0
	0
	0
