# Supplementary material for: Ependymal cell lineage reprogramming as a potential therapeutic intervention for hydrocephalus
Source: EMBO Mol Med. 2024 Oct 28;16(11):2725–48. doi: 10.1038/s44321-024-00156-5 (PMC11555118; doi:10.1038/s44321-024-00156-5)
Supplement: Supplementary file 11 — Source data Fig. 3 [file 44321_2024_156_MOESM11_ESM.zip]

Archive with 12 entries (9 files):
- Figure 3/
- Figure 3/Figure 3 Numerical Data.xlsx
- Figure 3/Image Data 3A/
- Figure 3/Image Data 3A/3A GFP overexpression.tif
- Figure 3/Image Data 3A/3A McIdas overexpression.tif
- Figure 3/Image Data 3A/3A zoom GFP overexpression.tif
- Figure 3/Image Data 3A/3A zoom McIdas overexpression.tif
- Figure 3/Image Data 3C/
- Figure 3/Image Data 3C/3C GFP overexpression.tif
- Figure 3/Image Data 3C/3C McIdas overexpression.tif
- Figure 3/Image Data 3C/3C zoom GFP overexpression.tif
- Figure 3/Image Data 3C/3C zoom McIdas overexpression.tif
