# Supplementary material for: Ependymal cell lineage reprogramming as a potential therapeutic intervention for hydrocephalus
Source: EMBO Mol Med. 2024 Oct 28;16(11):2725–48. doi: 10.1038/s44321-024-00156-5 (PMC11555118; doi:10.1038/s44321-024-00156-5)
Supplement: Supplementary file 11 — Source data Fig. 3 [file 44321_2024_156_MOESM11_ESM.zip › Figure 3/Figure 3 Numerical Data.xlsx]

## Sheet: Figure 3B
	GFP overexpression	McIdas overexpression			GFP overexpression	McIdas overexpression			GFP overexpression	McIdas overexpression
n=1	% GFP+P73+/GFP+ cells	% GFP+P73+/GFP+ cells		n=2	% GFP+P73+/GFP+ cells	% GFP+P73+/GFP+ cells		n=3	% GFP+P73+/GFP+ cells	% GFP+P73+/GFP+ cells
	0	56.3636			4.7619	68			0	81.8182
	10.2564	59.1549				83.3333			17.6471	89.4737
	23.5294	84				93.3333
	17.0732
	28

## Sheet: Figure 3D
	GFP overexpression	McIdas overexpression			GFP overexpression	McIdas overexpression			GFP overexpression	McIdas overexpression
n=1	% GFP+PCNT+/GFP+ cells	% GFP+PCNT+/GFP+ cells		n=2	% GFP+PCNT+/GFP+ cells	% GFP+PCNT+/GFP+ cells		n=3	% GFP+PCNT+/GFP+ cells	% GFP+PCNT+/GFP+ cells
	0	71.4286			0	71.4286			0	100
	0	60			0	71.4286			0	92.6829
		41.6667			0	55.8824				68
		75			0					90.2439
		0

## Sheet: Figure 3E
	GFP overexpression	McIdas overexpression			GFP overexpression	McIdas overexpression			GFP overexpression	McIdas overexpression
n=1	% GFP+PCNT+ACT+/GFP+ cells	% GFP+PCNT+ACT+/GFP+ cells		n=2	% GFP+PCNT+ACT+/GFP+ cells	% GFP+PCNT+ACT+/GFP+ cells		n=3	% GFP+PCNT+ACT+/GFP+ cells	% GFP+PCNT+ACT+/GFP+ cells
	0	9.52381			0	28.5714			0	38.4615
	0	0			0	0			0	46.3415
		0			0	2.94118				8
		18.75			0					36.5854
		0
