# Supplementary material for: Ependymal cell lineage reprogramming as a potential therapeutic intervention for hydrocephalus
Source: EMBO Mol Med. 2024 Oct 28;16(11):2725–48. doi: 10.1038/s44321-024-00156-5 (PMC11555118; doi:10.1038/s44321-024-00156-5)
Supplement: Supplementary file 12 — Source data Fig. 4 [file 44321_2024_156_MOESM12_ESM.zip]

Archive with 12 entries (9 files):
- Figure 4/
- Figure 4/Figure 4 Numerical Data.xlsx
- Figure 4/Image Data 4A/
- Figure 4/Image Data 4A/4A GFP overexpression.tif
- Figure 4/Image Data 4A/4A McIdas overexpression.tif
- Figure 4/Image Data 4A/4A zoom GFP overexpression.tif
- Figure 4/Image Data 4A/4A zoom McIdas overexpression.tif
- Figure 4/Image Data 4C/
- Figure 4/Image Data 4C/4C GFP overexpression.tif
- Figure 4/Image Data 4C/4C McIdas overexpression.tif
- Figure 4/Image Data 4C/4C zoom GFP overexpression.tif
- Figure 4/Image Data 4C/4C zoom McIdas overexpression.tif
