# Supplementary material for: Ependymal cell lineage reprogramming as a potential therapeutic intervention for hydrocephalus
Source: EMBO Mol Med. 2024 Oct 28;16(11):2725–48. doi: 10.1038/s44321-024-00156-5 (PMC11555118; doi:10.1038/s44321-024-00156-5)
Supplement: Supplementary file 12 — Source data Fig. 4 [file 44321_2024_156_MOESM12_ESM.zip › Figure 4/Figure 4 Numerical Data.xlsx]

## Sheet: Figure 4B
	GFP overexpression	McIdas overexpression			GFP overexpression	McIdas overexpression			GFP overexpression	McIdas overexpression
n=1	% GFP+P73+/GFP+ cells	% GFP+P73+/GFP+ cells		n=2	% GFP+P73+/GFP+ cells	% GFP+P73+/GFP+ cells		n=3	% GFP+P73+/GFP+ cells	% GFP+P73+/GFP+ cells
	0	54.5455			0	62.5			0	33.3333
	1.38889	42.8571			0	79.0698			0	100
	1.17647	33.3333			0	69.0909			0	50
	1.88679	89.4737			0	66.6667			0	90.9091
	0	63.6364			0	61.2903			0	16.6667
	0	82.6087			0	32.8947			0	50
	3.50877	82.3529				64.7059			0	40
	6.06061	30				51.8072			0	100
	9.52381	77.7778				62.9032			0	55.5556
									0	50
									0	20
									0	71.4286
										100

## Sheet: Figure 4D
	GFP overexpression	McIdas overexpression			GFP overexpression	McIdas overexpression
n=1	% GFP+PCNT+/GFP+ cells	% GFP+PCNT+/GFP+ cells		n=2	% GFP+PCNT+/GFP+ cells	% GFP+PCNT+/GFP+ cells
	0	37.5			0	59.0909
	0	33.3333			0	39.1304
	0	85.7143			0	36.6667
	0	25			0	55
	0	33.3333			0	37.8378
	0	50			0	34.7826
	0	34.7826				47.9452
	0	21.6216				59.322
		33.3333				56.7568
		41.1765				50
						57.5

## Sheet: Figure 4E
	GFP overexpression	McIdas overexpression			GFP overexpression	McIdas overexpression
n=1	% GFP+PCNT+ACT+/GFP+ cells	% GFP+PCNT+ACT+/GFP+ cells		n=2	% GFP+PCNT+ACT+/GFP+ cells	% GFP+PCNT+ACT+/GFP+ cells
	0	0			0	15.9091
	0	0			0	0
	0	0			0	0
	0	0			0	5
	0	0			0	13.5135
	0	0			0	4.34783
	0	0				10.9589
	0	0				5.08475
		0				27.027
		17.65				17.2131
						22.5
