# Supplementary material for: Ependymal cell lineage reprogramming as a potential therapeutic intervention for hydrocephalus
Source: EMBO Mol Med. 2024 Oct 28;16(11):2725–48. doi: 10.1038/s44321-024-00156-5 (PMC11555118; doi:10.1038/s44321-024-00156-5)
Supplement: Supplementary file 13 — Source data Fig. 6 [file 44321_2024_156_MOESM13_ESM.zip]

Archive with 12 entries (9 files):
- Figure 6/
- Figure 6/Figure 6 Numerical Data.xlsx
- Figure 6/Image Data 6A/
- Figure 6/Image Data 6A/6A GFP overexpression.tif
- Figure 6/Image Data 6A/6A McIdas overexpression.tif
- Figure 6/Image Data 6A/6A zoom GFP overexpression.tif
- Figure 6/Image Data 6A/6A zoom McIdas overexpression.tif
- Figure 6/Image Data 6B/
- Figure 6/Image Data 6B/6B GFP overexpression.tif
- Figure 6/Image Data 6B/6B McIdas overexpression.tif
- Figure 6/Image Data 6B/6B zoom GFP overexpression.tif
- Figure 6/Image Data 6B/6B zoom McIdas overexpression.tif
