# Supplementary material for: Ependymal cell lineage reprogramming as a potential therapeutic intervention for hydrocephalus
Source: EMBO Mol Med. 2024 Oct 28;16(11):2725–48. doi: 10.1038/s44321-024-00156-5 (PMC11555118; doi:10.1038/s44321-024-00156-5)
Supplement: Supplementary file 13 — Source data Fig. 6 [file 44321_2024_156_MOESM13_ESM.zip › Figure 6/Figure 6 Numerical Data.xlsx]

## Sheet: Figure 6C
n=1	% GFP+ cells in rosette	% McIdas-GFP+ cells in rosette	n=2	% GFP+ cells in rosette	% McIdas-GFP+ cells in rosette	n=3	% GFP+ cells in rosette	% McIdas-GFP+ cells in rosette		n=4	% McIdas-GFP+ cells in rosette
	0	23.913		0	36.7347		0	24.3902			0
	0	31.7073		0	24.7059		0	0			23.5294
		16		0			0	21.3115			25
		16.6667		0			0	13.8889			25
				0				28			0
				0				0			25.9259
				0				29.0323
				0				54.2857
								18.1818
								28.5714
								0
								31.25
								0
								0
								0
