# Supplementary material for: Ependymal cell lineage reprogramming as a potential therapeutic intervention for hydrocephalus
Source: EMBO Mol Med. 2024 Oct 28;16(11):2725–48. doi: 10.1038/s44321-024-00156-5 (PMC11555118; doi:10.1038/s44321-024-00156-5)
Supplement: Supplementary file 14 — Source data Fig. 5 [file 44321_2024_156_MOESM14_ESM.zip]

Archive with 2 entries (1 files):
- Figure 5/
- Figure 5/Figure 5 Numerical Data.xlsx
