# Supplementary material for: Ependymal cell lineage reprogramming as a potential therapeutic intervention for hydrocephalus
Source: EMBO Mol Med. 2024 Oct 28;16(11):2725–48. doi: 10.1038/s44321-024-00156-5 (PMC11555118; doi:10.1038/s44321-024-00156-5)
Supplement: Supplementary file 14 — Source data Fig. 5 [file 44321_2024_156_MOESM14_ESM.zip › Figure 5/Figure 5 Numerical Data.xlsx]

## Sheet: Figure 5D
	GFP overexpression	McIdas overexpression			GFP overexpression	McIdas overexpression			McIdas overexpression			McIdas overexpression
n=1	CBF (Hz)	CBF (Hz)		n=2	CBF (Hz)	CBF (Hz)		n=3	CBF (Hz)		n=4	CBF (Hz)
	0	6.4			0	10.4343			18.463			17.1416
	0	8.42105			0	8.88889			17.1343			5.71429
	0	5.16129			0	10			12.3077			10.9709
	0	4			0	5.92593			16			6.31562
	0	4.44444			0	7.61905			17.7778			4.89806
	0	10			0	12.3077			7.78059			7.74144
					0	1.86047
					0	3.72093
					0	16
					0	18.4587
					0	8.88889
					0	8
					0	8.42105
					0	11.4286
					0	17.1416
					0
					0
					0
					0
